# Supplementary material for: Predicting mosquito flight behavior using Bayesian dynamical systems learning
Source: Sci Adv. 2026 Mar 18;12(12):eadz7063. doi: 10.1126/sciadv.adz7063 (PMC12998517; doi:10.1126/sciadv.adz7063)
Supplement: Supplementary file 2 — Movies S1 to S8 [file sciadv.adz7063_movies_s1_to_s8.zip]

Archive with 8 entries (8 files):
- adz7063_movie_s1.mp4
- adz7063_movie_s2.mp4
- adz7063_movie_s3.mp4
- adz7063_movie_s4.mp4
- adz7063_movie_s5.mp4
- adz7063_movie_s6.mp4
- adz7063_movie_s7.mp4
- adz7063_movie_s8.mp4
